# Supplementary material for: Socioeconomic position, lifestyle habits and biomarkers of epigenetic aging: a multi-cohort analysis
Source: Aging (Albany NY). 2019 Apr 14;11(7):2045–70. doi: 10.18632/aging.101900 (PMC6503871; doi:10.18632/aging.101900)
Supplement: R script 2 [file aging-11-101900-s004.txt]

cohort_name <- "EPIC"
file_name <- "input/EPIC/betas_and_samples.rda"
### Please replace EPIC with your cohort name
